# Supplementary material for: Membrane Cholesterol Content and Lipid Organization Influence Melittin and Pneumolysin Pore-Forming Activity
Source: Toxins (Basel). 2022 May 16;14(5):346. doi: 10.3390/toxins14050346 (PMC9147762; doi:10.3390/toxins14050346)
Supplement: Supplementary file 1 [file toxins-14-00346-s001.zip]

Archive with 1 entries (1 files):
- toxins-1659873-supplementary.pdf
